# Supplementary material for: Mpox-Related Stigma Among Gay, Bisexual, and Other Men Who Have Sex with Men: A Narrative Review
Source: Healthcare (Basel). 2025 Oct 23;13(21):2690. doi: 10.3390/healthcare13212690 (PMC12607514; doi:10.3390/healthcare13212690)
Supplement: Supplementary file 1 [file healthcare-13-02690-s001.zip]

Archive with 1 entries (1 files):
- healthcare-3851451-supplementary.pdf
